# Supplementary material for: Novel Cinnamaldehyde Derivatives Inhibit Peripheral Nerve Degeneration by Targeting Schwann Cells
Source: Antioxidants (Basel). 2022 Sep 20;11(10):1846. doi: 10.3390/antiox11101846 (PMC9598575; doi:10.3390/antiox11101846)
Supplement: Supplementary file 1 [file antioxidants-11-01846-s001.zip]

Archive with 2 entries (2 files):
- Supplementary Materials-1-Final.pdf
- Supplementary Materials-2-Final.pdf
